# Supplementary material for: Hyperintense Acute Reperfusion Marker on FLAIR in Posterior Circulation Infarction
Source: PLoS One. 2016 Jun 21;11(6):e0157738. doi: 10.1371/journal.pone.0157738 (PMC4915711; doi:10.1371/journal.pone.0157738)
Supplement: S1 Table — (XLSX) [file pone.0157738.s001.xlsx]

## Sheet: Sheet1
Patient No.	Age, y	Sex	Comorbidities and risk factors							Altered	Aphasia	Dysarthria	Oculomotor	Hemianopia	Hemiparesis	Sensory	Neglect	Vertigo	Ataxia	Time from onset	Time between	Vessel	Volume of the ischemic	DWI lesion in the									Volume of the hypopefused	rCBF	rCBV	rtPA	Recanalization	Volume of the ischemic	HARM on	HI on
			Arterial hypertension	Diabetes	Hyperlipidemia	Smoking habit	TIA/Stroke	CHD	CKD	vigilance			disorder			loss				to MRT, min	MRI 1 and 2, h		lesions on initial DWI, ccm	Thalamus	Splenium	Occippital cortex	Hippocampus	Mesencephalon	Pons	Medulla oblongata	Cerebellum	ACA territory	area on PWI, ccm					lesions on follow-up DWI, ccm	follow-up FLAIR	follow-up T2*
1	74	female	yes	no	no	no	yes	yes	no	yes	no	yes	no	no	no	no	no	no	no	85	19	BA	0.4	no	no	no	no	no	yes	no	yes	no	46			0	yes	1.4	yes	no
2	86	female	yes	no	no	no	no	yes	yes	no	no	no	no	yes	yes	no	no	no	no	117	21	PCA	4.2	no	no	yes	no	no	no	no	yes	no	23.1	0.97	1.05	1	yes	3.4	yes	no
3	68	male	yes	no	yes	yes	no	no	no	no	no	yes	no	yes	yes	yes	no	no	no	103	5	PCA	0.5	no	no	yes	no	no	no	no	no	no	3.5	0.65	0.54	1	yes	0.5	yes	no
4	53	male	yes	no	no	no	no	no	no	no	yes	no	yes	no	yes	yes	no	yes	yes	360	22	PCA	17.6	yes	no	yes	yes	no	no	no	yes	no	38.8	0.35	0.31	0	no	24.6	no	no
5	67	female	yes	no	yes	no	yes	no	no	no	yes	no	no	no	yes	no	no	no	no	455	8	PCA	0.7	yes	no	no	yes	no	no	no	no	no	30.6	0.71	0.89	0	yes	0.9	yes	no
6	22	male	no	no	yes	yes	no	no	no	no	no	no	no	yes	yes	yes	no	no	no	84	14	PCA	4.3	yes	no	yes	yes	no	no	no	no	no	10.3	0.97	1.08	1	yes	14.6	yes	no
7	37	male	yes	no	yes	no	no	no	no	yes	no	no	no	no	yes	no	no	no	no		24	BA	12.1	yes	yes	yes	yes	no	yes	no	yes	yes	28.7			1	yes	125.8	no	yes
8	84	male	yes	no	no	no	yes	no	no	no	no	yes	no	yes	yes	no	yes	no	no	64	15	PCA	0	yes	no	yes	yes	yes	no	no	no	no	21.5	0.92	1.12	1	no	0.3	no	no
9	63	male	no	no	no	no	no	no	no	no	yes	no	no	yes	yes	yes	no	yes	no		4	PCA	5.3	no	no	yes	yes	no	no	no	yes	no	33.3	0.64	0.92	1	yes	9.7	yes	no
10	77	female	yes	yes	yes	no	no	no	no	no	no	yes	no	no	no	no	no	no	no	212	17	PCA	1.1	yes	no	yes	yes	yes	no	no	yes	no	24.8	0.64	0.91	0	yes	3.8	no	no
11	66	male	yes	no	yes	no	no	no	no	no	no	no	no	no	no	yes	no	no	no	104	13	PCA	3.4	no	no	no	yes	no	no	no	yes	no	31.1	0.44	0.67	1	yes	3.2	yes	no
12	85	female	yes	no	yes	no	no	no	no	no	no	yes	no	no	yes	no	no	no	no	355	7	PCA	0.9	yes	no	yes	yes	no	no	no	no	no	33.1	0.96	1.13	1	no	6.2	no	no
13	82	female	yes	yes	no	no	no	no	yes	no	no	yes	yes	no	yes	yes	no	no	no	336	24	BA	0.7	yes	yes	yes	yes	yes	yes	no	yes	no	25.6			1	no	19	no	no
14	69	male	no	no	no	yes	no	no	no	no	no	yes	no	yes	yes	no	no	no	no	870	20	PCA	3	yes	no	yes	yes	no	no	no	no	no	46.1	0.99	1.3	1	no	38.7	no	no
15	33	female	yes	no	no	yes	no	no	no	no	no	no	no	yes	no	yes	no	no	no	77	19	PCA	5.5	yes	no	yes	no	no	no	no	no	no	33.6	0.77	0.84	1	yes	13.7	no	no
16	70	male	yes	no	yes	no	no	no	no	no	no	no	no	no	yes	yes	no	no	no	106	6	PCA	3.7	yes	yes	yes	yes	no	no	no	no	no	43.9	0.58	0.81	1	no	3.8	yes	no

## Sheet: Sheet2
		Patient No.	Age, y		Comorbidities and risk factors									T from onset	T between	Altered	Aphasia	Dysarthria	Oculomotor	Hemianopia	Hemiparesis	Sensory	Neglect	Vertigo	Ataxia	Volume of the ischemic	DWI lesion in the									Volume of the hypopefused			Recanalization	Volume of the ischemic
					Arterial hypertension	Diabetes	Hyperlipidemia	Smoking habit	TIA/Stroke	CHD	CKD			to MRT, min	MRI 1 and 2, h	vigilance			disorder			loss				lesions on initial DWI, ccm	Thalamus	Splenium	Occippital cortex	Hippocampus	Mesencephalon		Medulla oblongata	Cerebellum	ACA territory	area on PWI, ccm				lesions on follow-up DWI, ccm
		1		female								BA				yes	no	yes	no	no	no	no	no	no	no	0.4	no	no	no	no	no	yes	no	yes	no	46			yes	1.4
		2		female								PCA				no	no	no	no	yes	yes	no	no	no	no	4.2	no	no	yes	no	no	no	no	yes	no	23.1	0.97	1.05	yes	3.4
		3		male								PCA				yes	no	yes	no	no	yes	yes	no	no	no	23	yes	yes	yes	yes	no	no	no	yes	no	55.7	0.45	0.41	yes	48
		4		male								PCA				no	no	yes	no	yes	yes	yes	no	no	no	0.5	no	no	yes	no	no	no	no	no	no	3.5	0.65	0.54	yes	0.5
		5		male								PCA				no	yes	no	yes	no	yes	yes	no	yes	yes	17.6	yes	no	yes	yes	no	no	no	yes	no	38.8	0.35	0.31	no	24.6
		6		female								PCA				no	yes	no	no	no	yes	no	no	no	no	0.7	yes	no	no	yes	no	no	no	no	no	30.6	0.71	0.89	yes	0.9
		7		male								PCA				no	no	no	no	yes	yes	yes	no	no	no	4.3	yes	no	yes	yes	no	no	no	no	no	10.3	0.97	1.08	yes	14.6
		8		male								BA				yes	no	no	no	no	yes	no	no	no	no	12.1	yes	yes	yes	yes	no	yes	no	yes	yes	28.7			yes	125.8
		9		male								PCA				no	no	yes	no	yes	yes	no	yes	no	no	0	yes	no	yes	yes	yes	no	no	no	no	21.5	0.92	1.12	no	0.3
		10		male								PCA				no	yes	no	no	yes	yes	yes	no	yes	no	5.3	no	no	yes	yes	no	no	no	yes	no	33.3	0.64	0.92	yes	9.7
		11		female								PCA				no	no	yes	no	no	no	no	no	no	no	1.1	yes	no	yes	yes	yes	no	no	yes	no	24.8	0.64	0.91	yes	3.8
		12		male								PCA				no	no	no	no	no	no	yes	no	no	no	3.4	no	no	no	yes	no	no	no	yes	no	31.1	0.44	0.67	yes	3.2
		13		female								PCA				no	no	yes	no	no	yes	no	no	no	no	0.9	yes	no	yes	yes	no	no	no	no	no	33.1	0.96	1.13	no	6.2
		14		female								BA				no	no	yes	yes	no	yes	yes	no	no	no	0.7	yes	yes	yes	yes	yes	yes	no	yes	no	25.6			no	19
		15		male								PCA				no	no	yes	no	yes	yes	no	no	no	no	3	yes	no	yes	yes	no	no	no	no	no	46.1	0.99	1.3	no	38.7
		16		female								PCA				no	no	no	no	yes	no	yes	no	no	no	5.5	yes	no	yes	no	no	no	no	no	no	33.6	0.77	0.84	yes	13.7
		17		female								BA				no	no	no	no	no	yes	no	no	no	no	0	no	no	no	no	no	no	no	no	no	62.9			no	0
		18		male								PCA				no	no	no	no	no	yes	yes	no	no	no	3.7	yes	yes	yes	yes	no	no	no	no	no	43.9	0.58	0.81	no	3.8

## Sheet: Sheet3
		Patient No.	Age, y		Comorbidities and risk factors									T from onset	T between	Altered	Aphasia	Dysarthria	Oculomotor	Hemianopia	Hemiparesis	Sensory	Neglect	Vertigo	Ataxia	Volume of the ischemic	DWI lesion in the									Volume of the hypopefused			Recanalization	Volume of the ischemic
					Arterial hypertension	Diabetes	Hyperlipidemia	Smoking habit	TIA/Stroke	CHD	CKD			to MRT, min	MRI 1 and 2, h	vigilance			disorder			loss				lesions on initial DWI, ccm	Thalamus	Splenium	Occippital cortex	Hippocampus	Mesencephalon		Medulla oblongata	Cerebellum	ACA territory	area on PWI, ccm				lesions on follow-up DWI, ccm
		1		female								BA				yes	no	yes	no	no	no	no	no	no	no	0.4	no	no	no	no	no	yes	no	yes	no	46			yes	1.4
		2		female								PCA				no	no	no	no	yes	yes	no	no	no	no	4.2	no	no	yes	no	no	no	no	yes	no	23.1	0.97	1.05	yes	3.4
		3		male								PCA				yes	no	yes	no	no	yes	yes	no	no	no	23	yes	yes	yes	yes	no	no	no	yes	no	55.7	0.45	0.41	yes	48
		4		male								PCA				no	no	yes	no	yes	yes	yes	no	no	no	0.5	no	no	yes	no	no	no	no	no	no	3.5	0.65	0.54	yes	0.5
		5		male								PCA				no	yes	no	yes	no	yes	yes	no	yes	yes	17.6	yes	no	yes	yes	no	no	no	yes	no	38.8	0.35	0.31	no	24.6
		6		female								PCA				no	yes	no	no	no	yes	no	no	no	no	0.7	yes	no	no	yes	no	no	no	no	no	30.6	0.71	0.89	yes	0.9
		7		male								PCA				no	no	no	no	yes	yes	yes	no	no	no	4.3	yes	no	yes	yes	no	no	no	no	no	10.3	0.97	1.08	yes	14.6
		8		male								BA				yes	no	no	no	no	yes	no	no	no	no	12.1	yes	yes	yes	yes	no	yes	no	yes	yes	28.7			yes	125.8
		9		male								PCA				no	no	yes	no	yes	yes	no	yes	no	no	0	yes	no	yes	yes	yes	no	no	no	no	21.5	0.92	1.12	no	0.3
		10		male								PCA				no	yes	no	no	yes	yes	yes	no	yes	no	5.3	no	no	yes	yes	no	no	no	yes	no	33.3	0.64	0.92	yes	9.7
		11		female								PCA				no	no	yes	no	no	no	no	no	no	no	1.1	yes	no	yes	yes	yes	no	no	yes	no	24.8	0.64	0.91	yes	3.8
		12		male								PCA				no	no	no	no	no	no	yes	no	no	no	3.4	no	no	no	yes	no	no	no	yes	no	31.1	0.44	0.67	yes	3.2
		13		female								PCA				no	no	yes	no	no	yes	no	no	no	no	0.9	yes	no	yes	yes	no	no	no	no	no	33.1	0.96	1.13	no	6.2
		14		female								BA				no	no	yes	yes	no	yes	yes	no	no	no	0.7	yes	yes	yes	yes	yes	yes	no	yes	no	25.6			no	19
		15		male								PCA				no	no	yes	no	yes	yes	no	no	no	no	3	yes	no	yes	yes	no	no	no	no	no	46.1	0.99	1.3	no	38.7
		16		female								PCA				no	no	no	no	yes	no	yes	no	no	no	5.5	yes	no	yes	no	no	no	no	no	no	33.6	0.77	0.84	yes	13.7
		17		female								BA				no	no	no	no	no	yes	no	no	no	no	0	no	no	no	no	no	no	no	no	no	62.9			no	0
		18		male								PCA				no	no	no	no	no	yes	yes	no	no	no	3.7	yes	yes	yes	yes	no	no	no	no	no	43.9	0.58	0.81	no	3.8
